# Supplementary material for: Stretching DNA origami: effect of nicks and Holliday junctions on the axial stiffness
Source: Nucleic Acids Res. 2020 Nov 5;48(21):12407–14. doi: 10.1093/nar/gkaa985 (PMC7708044; doi:10.1093/nar/gkaa985)
Supplement: gkaa985_Supplemental_Files [file gkaa985_supplemental_files.zip]

Archive with 4 entries (4 files):
- Movie 1.avi
- NAR-Supplementary Information.pdf
- Supplementary File 1 - CaDNAno designs.zip
- Supplementary File 2 - Sequences.xlsx
