# Supplementary material for: Stretching DNA origami: effect of nicks and Holliday junctions on the axial stiffness
Source: Nucleic Acids Res. 2020 Nov 5;48(21):12407–14. doi: 10.1093/nar/gkaa985 (PMC7708044; doi:10.1093/nar/gkaa985)
Supplement: gkaa985_Supplemental_Files [file gkaa985_supplemental_files.zip › Supplementary File 2 - Sequences.xlsx]

## Sheet: C85
Start	End	Sequence	Length
1[1491]	0[1491]	TTTCATTTGAATTACCTTTTTAAGAATTAGCAAAATTAAGCA	42
0[3170]	1[3170]	GAGTGAGAATAGAAAGGAACACATTAGCAAGGCCGGAAACGT	42
1[483]	0[483]	GGTAATATCCAGAACAATATTTGTTTCCTGTGTGAAATTGTT	42
1[3003]	0[3003]	CGCCAAAGACAAAAGGGCGACACCGATAGTTGCGCCGACAAT	42
0[2078]	1[2078]	ACTGGATAGCGTCCAATACTGGTAAAGTAATTCTGTCCAGAC	42
0[2540]	1[2540]	TGACCTTCATCAAGAGTAATCTATTATTTATCCCAATCCAAA	42
0[1406]	1[1406]	CAACGCAAGGATAAAAATTTTCCAAGTTACAAAATCGCGCAG	42
0[272]	1[272]	ACCAGTGAGACGGGCAACAGCGTATAACGTGCTTTCCTCGTT	42
0[692]	1[692]	GCGGGCCTCTTCGCTATTACGAATACGTGGCACAGACAATAT	42
0[1154]	1[1154]	CTAGCATGTCAATCATATGTAACCAGAAGGAGCGGAATTATC	42
1[3465]	0[3465]	ATTGGCCTTGATATTCACAAAGGGTTGATATAAGTATAGCCC	42
1[2331]	0[2331]	TAGAAGGCTTATCCGGTATTCGCTCATTATACCAGTCAGGAC	42
1[2457]	0[2457]	TCTTACCAACGCTAACGAGCGAGCTGCTCATTCAGTGAATAA	42
1[3381]	0[3381]	CAGAGCCACCACCCTCAGAGCGAACCGCCACCCTCAGAGCCA	42
0[2876]	1[2876]	GGCTACAGAGGCTTTGAGGACGGCATGATTAAGACTCCTTAT	42
0[2456]	1[2456]	GGCTTGCCCTGACGAGAAACACAGCTACAATTTTATCCTGAA	42
0[1616]	1[1616]	TAACCTGTTTAGCTATATTTTAATCCTTGAAAACATAGCGAT	42
1[2961]	0[2961]	TTATTTTGTCACAATCAATAGATAACCGATATATTCGGTCGC	42
0[3422]	1[3422]	CCCTCAGAACCGCCACCCTCACGCCACCAGAACCACCACCAG	42
1[441]	0[441]	ATCACTTGCCTGAGTAGAAGAACATACGAGCCGGAAGCATAA	42
0[1532]	1[1532]	ATAAATCATACAGGCAAGGCATAATGGAAACAGTACATAAAT	42
0[2666]	1[2666]	AATCCGCGACCTGCTCCATGTCCCTGAACAAAGTCAGAGGGT	42
1[1449]	0[1449]	TGAAACAAACATCAAGAAAACCTAAATCGGTTGTACCAAAAA	42
1[735]	0[735]	TAAAACATCGCCATTAAAAATCGGAAACCAGGCAAAGCGCCA	42
1[1911]	0[1911]	ATGCGTTATACAAATTCTTACCATCAAAAAGATTAAGAGGAA	42
1[3507]	0[3507]	CAGAATGGAAAGCGCAGTCTCGCGGGGTTTTGCTCAGTACCA	42
1[2667]	0[2667]	AATTGAGCGCTAATATCAGAGTCGCCTGATAAATTGTGTCGA	42
1[3129]	0[3129]	AATCACCAGTAGCACCATTACACTAAAGGAATTGCGAATAAT	42
1[525]	0[525]	AAAAACGCTCATGGAAATACCATCCCCGGGTACCGAGCTCGA	42
1[3339]	0[3339]	AACCGCCTCCCTCAGAGCCGCGCAAGCCCAATAGGAACCCAT	42
0[3548]	1[3548]	TCAAGAGAAGGATTAGGATTATGAATTTACCGTTCCAGTAAG	42
1[3171]	0[3171]	CACCAATGAAACCATCGATAGCAACTTTCAACAGTTTCAGCG	42
0[524]	1[524]	ATTCGTAATCATGGTCATAGCACCGCCAGCCATTGCAACAGG	42
1[231]	0[231]	TATGGTTGCTTTGACGAGCACTGATTGCCCTTCACCGCCTGG	42
1[651]	0[651]	CTTCTGACCTGAAAGCGTAAGCCAGCTGGCGAAAGGGGGATG	42
0[2708]	1[2708]	GTACAACGGAGATTTGTATCAAGATAACCCACAAGAATTGAG	42
0[2246]	1[2246]	GAATACCACATTCAACTAATGAAGAACGGGTATTAAACCAAG	42
0[2204]	1[2204]	AATTACGAGGCATAGTAAGAGGTAGAAACCAATCAATAATCG	42
0[3002]	1[3002]	GACAACAACCATCGCCCACGCAAAATTCATATGGTTTACCAG	42
0[398]	1[398]	TAATTGCGTTGCGCTCACTGCTAAAAGAGTCTGTCCATCACG	42
1[1659]	0[1659]	CAAAATCATAGGTCTGAGAGAATTCCCAATTCTGCGAACGAG	42
0[2792]	1[2792]	CACCAACCTAAAACGAAAGAGTTAAGAAAAGTAAGCAGATAG	42
0[1322]	1[1322]	GAGAAAGGCCGGAGACAGTCAAGGTTTAACGTCAGATGAATA	42
0[3296]	1[3296]	CCTGTAGCATTCCACAGACAGCCCCCTTATTAGCGTTTGCCA	42
0[2750]	1[2750]	CTCATCTTTGACCCCCAGCGAAGAAACAATGAAATAGCAATA	42
1[147]	0[147]	GCTAGGGCGCTGGCAAGTGTAATGGTGGTTCCGAAATCGGCA	42
0[650]	1[650]	TGCTGCAAGGCGATTAAGTTGCTGGCCAACAGAGATAGAACC	42
1[1827]	0[1827]	AATACCGACCGTGTGATAAATACTCCAACAGGTCAGGATTAG	42
1[1701]	0[1701]	TAGGTTGGGTTATATAACTATCTAAAGTACGGTGTCTGGAAG	42
1[2877]	0[2877]	TACGCAGTATGTTAGCAAACGCATCGGAACGAGGGTAGCAAC	42
0[3086]	1[3086]	GGAGCCTTTAATTGTATCGGTTATTCATTAAAGGTGAATTAT	42
1[1575]	0[1575]	TATTAATTAATTTTCCCTTAGCATTTGGGGCGCGAGCTGAAA	42
1[2919]	0[2919]	TGGCAACATATAAAAGAAACGGGCCGCTTTTGCGGGATCGTC	42
0[2834]	1[2834]	GTTTCCATTAAACGGGTAAAAAAACCGAGGAAACGCAATAAT	42
1[3297]	0[3297]	TCTTTTCATAATCAAAATCACTCACCAGTACAAACTACAACG	42
1[1869]	0[1869]	CACCGGAATCATAATTACTAGGCGTTTTAATTCGAGCTTCAA	42
0[3338]	1[3338]	GTACCGTAACACTGAGTTTCGCGGAACCAGAGCCACCACCGG	42
1[1995]	0[1995]	CATGTAATTTAGGCAGAGGCATAAACAGTTCAGAAAACGAGA	42
0[1238]	1[1238]	TTTTTGAGAGATCTACAAAGGCTTCTGAATAATGGAAGGGTT	42
0[1784]	1[1784]	CGGATGGCTTAGAGCTTAATTGAGAAAACTTTTTCAAATATA	42
1[2793]	0[2793]	CCGAACAAAGTTACCAGAAGGTACGTAATGCCACTACGAAGG	42
1[987]	0[987]	ATTAGAGCCGTCAATAGATAAAATAGGAACGCCATCAAAAAT	42
0[1994]	1[1994]	ATGACCATAAATCAAAAATCACGCCATATTTAACAACGCCAA	42
0[3212]	1[3212]	TCTGTATGGGATTTTGCTAAACAGCACCGTAATCAGTAGCGA	42
0[482]	1[482]	ATCCGCTCACAATTCCACACAACTCAAACTATCGGCCTTGCT	42
1[1533]	0[1533]	CAATATATGTGAGTGAATAACTAGTAGTAGCATTAACATCCA	42
1[17]	0[17]	AAAAAAAAAGGGGTCGAGGTGCCGTGAAAAACCGTCTATCAAAAAAAAAA	50
0[902]	1[902]	AAACGGCGGATTGACCGTAATAAATATCAAACCCTCAATCAA	42
1[1365]	0[1365]	TTCGCCTGATTGCTTTGAATATAGAACCCTCATATATTTTAA	42
0[1952]	1[1952]	AGTCAGAAGCAAAGCGGATTGCAGTATAAAGCCAACGCTCAA	42
0[1700]	1[1700]	TTTCATTCCATATAACAGTTGCTACCTTTTTAACCTCCGGCT	42
1[357]	0[357]	ATAATCAGTGAGGCCACCGAGCCGCTTTCCAGTCGGGAAACC	42
1[3423]	0[3423]	AGCCGCCGCCAGCATTGACAGTCAGGAGGTTTAGTACCGCCA	42
1[2415]	0[2415]	GATTAGTTGCTATTTTGCACCCCAGAACGAGTAGTAAATTGG	42
0[356]	1[356]	TGTCGTGCCAGCTGCATTAATAGAATCCTGAGAAGTGTTTTT	42
1[903]	0[903]	TATCTGGTCAGTTGGCAAATCCGTCGGATTCTCCGTGGGAAC	42
0[1448]	1[1448]	CATTATGACCCTGTAATACTTTACCTGAGCAAAAGAAGATGA	42
1[1407]	0[1407]	AGGCGAATTATTCATTTCAATTTGCGGGAGAAGCCTTTATTT	42
0[1196]	1[1196]	GTCTGGAGCAAACAAGAGAATTGATGGCAATTCATCAATATA	42
1[2541]	0[2541]	TAAGAAACGATTTTTTGTTTAAGACCAGGCGCATAGGCTGGC	42
0[944]	1[944]	AAATGTGAGCGAGTAACAACCAACAGTTGAAAGGAATTGAGG	42
1[2289]	0[2289]	CGTAGGAATCATTACCGCGCCTAATAAAACGAACTAACGGAA	42
0[1658]	1[1658]	TAGATTTAGTTTGACCATTAGAAGAGTCAATAGTGAATTTAT	42
0[566]	1[566]	CCTGCAGGTCGACTCTAGAGGTACATTTTGACGCTCAATCGT	42
1[2499]	0[2499]	CAGTTACAAAATAAACAGCCATTGACAAGAACCGGATATTCA	42
1[1029]	0[1029]	ATTAGACTTTACAAACAATTCAATTCGCATTAAATTTTTGTT	42
1[105]	0[105]	AACGTGGCGAGAAAGGAAGGGAATAGCCCGAGATAGGGTTGA	42
1[819]	0[819]	AACAGTGCCACGCTGAGAGCCCATCTGCCAGTTTGAGGGGAC	42
1[1155]	0[1155]	ATCATATTCCTGATTATCAGACGATGAACGGTAATCGTAAAA	42
0[3464]	1[3464]	GGAATAGGTGTATCACCGTACGAGGTTGAGGCAGGTCAGACG	42
0[2582]	1[2582]	GAGGACAGATGAACGGTGTACACGTCAAAAATGAAAATAGCA	42
0[2498]	1[2498]	TTACCCAAATCAACGTAACAATCTTTCCAGAGCCTAATTTGC	42
0[2120]	1[2120]	CAAAAGAAGTTTTGCCAGAGGCAGCTAATGCAGAACGCGCCT	42
0[230]	1[230]	CCCTGAGAGAGTTGCAGCAAGGCGCCGCTACAGGGCGCGTAC	42
1[1281]	0[1281]	AAAGAAATTGCGTAGATTTTCAATCACCATCAATATGATATT	42
0[1868]	1[1868]	AGCGAACCAGACCGGAAGCAAAAGGCGTTAAATAAGAATAAA	42
1[567]	0[567]	CTGAAATGGATTATTTACATTGGCCAGTGCCAAGCTTGCATG	42
1[1071]	0[1071]	TGCCCGAACGTTATTAATTTTTATAAGCAAATATTTAAATTG	42
0[2162]	1[2162]	TTACCAGACGACGATAAAAACCCTGAACAAGAAAAATAATAT	42
1[2163]	0[2163]	CCCATCCTAATTTACGAGCATCAACACTATCATAACCCTCGT	42
0[2330]	1[2330]	GTTGGGAAGAAAAATCTACGTCAATAGCAAGCAAATCAGATA	42
1[2079]	0[2079]	GACGACAATAAACAACATGTTGGGTAATAGTAAAATGTTTAG	42
1[2037]	0[2037]	AATATAAAGTACCGACAAAAGCGGAATCGTCATAAATATTCA	42
0[2288]	1[2288]	CAACATTATTACAGGTAGAAAGCAAGCCGTTTTTATTTTCAT	42
1[2583]	0[2583]	GCCTTTACAGAGAGAATAACACCGAACTGACCAACTTTGAAA	42
1[399]	0[399]	CAAATTAACCGTTGTAGCAATAATGAGTGAGCTAACTCACAT	42
1[693]	0[693]	TTTTGAATGGCTATTAGTCTTCTGTTGGGAAGGGCGATCGGT	42
1[3045]	0[3045]	AAGGTAAATATTGACGGAAATTTATCAGCTTGCTTTCGAGGT	42
1[1197]	0[1197]	ATCCTGATTGTTTGGATTATACTATCAGGTCATTGCCTGAGA	42
0[1826]	1[1826]	AGAGTACCTTTAATTGCTCCTGACCTAAATTTAATGGTTTGA	42
0[1070]	1[1070]	TAAACGTTAATATTTTGTTAAGACAACTCGTATTAAATCCTT	42
0[2624]	1[2624]	AGACGGTCAATCATAAGGGAATAAAAACAGGGAAGCGCATTA	42
0[734]	1[734]	TTCGCCATTCAGGCTGCGCAATAATGCGCGAACTGATAGCCC	42
1[1785]	0[1785]	TTTTAGTTAATTTCATCTTCTTTTGATAAGAGGTCATTTTTG	42
0[1910]	1[1910]	GCCCGAAAGACTTCAAATATCAAAAAGCCTGTTTAGTATCAT	42
1[315]	0[315]	TTTAGACAGGAACGGTACGCCGAATCGGCCAACGCGCGGGGA	42
1[1617]	0[1617]	AGCTTAGATTAAGACGCTGAGATACATTTCGCAAATGGTCAA	42
0[3128]	1[3128]	AATTTTTTCACGTTGAAAATCTTTGGGAATTAGAGCCAGCAA	42
1[3087]	0[3087]	CACCGTCACCGACTTGAGCCATCCAAAAAAAAGGCTCCAAAA	42
0[3590]	1[3590]	CTATTATTCTGAAACATGAAAATACAGGAGTGTACTGGTAAT	42
0[2918]	1[2918]	ACCCTCAGCAGCGAAAGACAGTAGAAAATACATACATAAAGG	42
1[945]	0[945]	AAGGTTATCTAAAATATCTTTTAGCCAGCTTTCATCAACATT	42
0[1028]	1[1028]	AAATCAGCTCATTTTTTAACCTACATTTGAGGATTTAGAAGT	42
1[3213]	0[3213]	CAGAATCAAGTTTGCCTTTAGCAGACGTTAGTAAATGAATTT	42
1[273]	0[273]	AGAATCAGAGCGGGAGCTAAAGCCAGGGTGGTTTTTCTTTTC	42
0[188]	1[188]	AGCAGGCGAAAATCCTGTTTGGCGGTCACGCTGCGCGTAACC	42
0[1112]	1[1112]	GCCCCAAAAACAGGAAGATTGAAAAGTTTGAGTAACATTATC	42
0[440]	1[440]	AGTGTAAAGCCTGGGGTGCCTACTTCTTTGATTAGTAATAAC	42
0[3254]	1[3254]	TCTAAAGTTTTGTCGTCTTTCCGTCAGACTGTAGCGCGTTTT	42
0[1364]	1[1364]	ATGCAATGCCTGAGTAATGTGATCGGGAGAAACAATAACGGA	42
0[1574]	1[1574]	AGGTGGCATCAATTCTACTAACTTGCTTCTGTAAATCGTCGC	42
0[986]	1[986]	AATTCGCGTCTGGCCTTCCTGAGGAGCACTAACAACTAATAG	42
0[104]	1[104]	GTGTTGTTCCAGTTTGGAACAGCTTGACGGGGAAAGCCGGCG	42
0[3506]	1[3506]	GGCGGATAAGTGCCGTCGAGACAAATAAATCCTCATTAAAGC	42
1[2709]	0[2709]	TTAAGCCCAATAATAAGAGCATTATACCAAGCGCGAAACAAA	42
1[2205]	0[2205]	GCTGTCTTTCCTTATCATTCCCAGATACATAACGCCAAAAGG	42
0[2414]	1[2414]	GCTTGAGATGGTTTAATTTCAGGTTTTGAAGCCTTAAATCAA	42
1[1113]	0[1113]	ATTTTGCGGAACAAAGAAACCCCCCGGTTGATAATCAGAAAA	42
0[2036]	1[2036]	TTGAATCCCCCTCAAATGCTTTTTTCGAGCCAGTAATAAGAG	42
1[861]	0[861]	AGCATCACCTTGCTGAACCTCGGGATAGGTCACGTTGGTGTA	42
1[1743]	0[1743]	CAATCGCAAGACAAAGAACGCGCTGAATATAATGCTGTAGCT	42
0[608]	1[608]	GTCACGACGTTGTAAAACGACGGCAGATTCACCAGTCACACG	42
1[189]	0[189]	ACCACACCCGCCGCGCTTAATCGGTCCACGCTGGTTTGCCCC	42
1[2247]	0[2247]	TACCGCACTCATCGAGAACAAGATTCATCAGTTGAGATTTAG	42
0[1280]	1[1280]	CAACCGTTCTAGCTGATAAATATTTGCACGTAAAACAGAAAT	42
0[818]	1[818]	GACGACAGTATCGGCCTCAGGGTCAGTATTAACACCGCCTGC	42
1[2625]	0[2625]	GACGGGAGAATTAACTGAACATACTTAGCCGGAACGAGGCGC	42
0[314]	1[314]	GAGGCGGTTTGCGTATTGGGCCAGGAGGCCGATTAAAGGGAT	42
0[860]	1[860]	GATGGGCGCATCGTAACCGTGAGCAGCAAATGAAAAATCTAA	42
0[146]	1[146]	AAATCCCTTATAAATCAAAAGAAGAAAGCGAAAGGAGCGGGC	42
1[777]	0[777]	AGATAAAACAGAGGTGAGGCGAAGATCGCACTCCAGCCAGCT	42
1[2835]	0[2835]	AACGGAATACCCAAAAGAACTTAAAGACTTTTTCATGAGGAA	42
1[2373]	0[2373]	CGAACCTCCCGACTTGCGGGAACTTTAATCATTGTGAATTAC	42
1[1953]	0[1953]	CAGTAGGGCTTAATTGAGAATGGTCTTTACCCTGACTATTAT	42
1[1239]	0[1239]	AGAACCTACCATATCAAAATTTAATGCCGGAGAGGGTAGCTA	42
0[1490]	1[1490]	ATAAAGCCTCAGAGCATAAAGAAAATTAATTACATTTAACAA	42
0[3044]	1[3044]	GAATTTCTTAAACAGCTTGATATTCAACCGATTGAGGGAGGG	42
1[609]	0[609]	ACCAGTAATAAAAGGGACATTGGTAACGCCAGGGTTTTCCCA	42
0[3380]	1[3380]	CCACCCTCATTTTCAGGGATACACCCTCAGAACCGCCACCCT	42
1[63]	0[63]	AAAGGGAGCCCCCGATTTAGAAGAGTCCACTATTAAAGAACG	42
0[776]	1[776]	TTCCGGCACCGCTTCTGGTGCACCGAACGAACCACCAGCAGA	42
0[3636]	1[3636]	CCCCCCCCCCGTATAAACAGTTAATCTTGAGTAACAGTGCCCCCCCCCCC	50
1[2751]	0[2751]	GCTATCTTACCGAAGCCCTTTGCAAAAGAATACACTAAAACA	42
0[1742]	1[1742]	CAACATGTTTTAAATATGCAAATGTAAATGCTGATGCAAATC	42
1[1323]	0[1323]	TACAGTAACAGTACCTTTTACTAGGTAAAGATTCAAAAGGGT	42
1[2121]	0[2121]	GTTTATCAACAATAGATAAGTCAAAATAGCGAGAGGCTTTTG	42
0[2960]	1[2960]	TGAGGCTTGCAGGGAGTTAAACAAAGACACCACGGAATAAGT	42
0[62]	1[62]	TGGACTCCAACGTCAAAGGGCAAAGCACTAAATCGGAACCCT	42
1[3591]	0[3591]	AAGTTTTAACGGGGTCAGTGCGCCCCCTGCCTATTTCGGAAC	42
0[2372]	1[2372]	CTTATGCGATTTTAAGAACTGTAAGAACGCGAGGCGTTTTAG	42
1[3255]	0[3255]	CATCGGCATTTTCGGTCATAGCCCTCATAGTTAGCGTAACGA	42
1[3549]	0[3549]	CGTCATACATGGCTTTTGATGGTATTAAGAGGCTGAGACTCC	42

## Sheet: C170
Start	End	Sequence	Length
0[51]	1[51]	TAAGTTTTAATAAACAGTTA	20
0[72]	1[72]	GATACAGGAGCTATTTCGGA	20
0[93]	1[93]	GCGTCATACATGAAACATGA	20
0[114]	1[114]	CTGAATTTACGGCTGAGACT	20
0[135]	1[135]	CCAGAATGGAGGATTAGGAT	20
0[156]	1[156]	ACAAATAAATTGCTCAGTAC	20
0[177]	1[177]	GATTGGCCTTGTGCCGTCGA	20
0[198]	1[198]	GGAGGTTGAGTAAGTATAGC	20
0[219]	1[219]	GAGCCGCCGCGTATCACCGT	20
0[240]	1[240]	CCGCCACCAGTTAGTACCGC	20
0[261]	1[261]	TCAGAGCCACCCGCCACCCT	20
0[282]	1[282]	CCACCCTCAGCCCTCAGAGC	20
0[303]	1[303]	GAACCGCCTCTTTTCAGGGA	20
0[324]	1[324]	CCGGAACCAGATAGGAACCC	20
0[345]	1[345]	ATCTTTTCATCACTGAGTTT	20
0[366]	1[366]	GCCCCCTTATCAAACTACAA	20
0[387]	1[387]	TCATCGGCATTTCCACAGAC	20
0[408]	1[408]	GCGTCAGACTTTAGCGTAAC	20
0[429]	1[429]	ACAGAATCAATTGTCGTCTT	20
0[450]	1[450]	GCAGCACCGTGTAAATGAAT	20
0[471]	1[471]	TCACCAATGAGATTTTGCTA	20
0[492]	1[492]	CCATTAGCAAACAGTTTCAG	20
0[513]	1[513]	AAATCACCAGTAGAAAGGAA	20
0[534]	1[534]	ATTTGGGAATATTGCGAATA	20
0[555]	1[555]	TCACCGTCACACGTTGAAAA	20
0[576]	1[576]	TTATTCATTAAAGGCTCCAA	20
0[597]	1[597]	GAAGGTAAATAATTGTATCG	20
0[618]	1[618]	CATTCAACCGTGCTTTCGAG	20
0[639]	1[639]	GCGCCAAAGAAAACAGCTTG	20
0[660]	1[660]	GAAAATTCATTGCGCCGACA	20
0[681]	1[681]	TTTATTTTGTCATCGCCCAC	20
0[702]	1[702]	GCAAAGACACATATTCGGTC	20
0[723]	1[723]	GTGGCAACATCAGGGAGTTA	20
0[744]	1[744]	GTAGAAAATATGCGGGATCG	20
0[765]	1[765]	TTACGCAGTAAGCGAAAGAC	20
0[786]	1[786]	TGGCATGATTGAGGGTAGCA	20
0[807]	1[807]	TAACGGAATAGGCTTTGAGG	20
0[828]	1[828]	GAAACCGAGGTTTCATGAGG	20
0[849]	1[849]	GCCGAACAAAAAACGGGTAA	20
0[870]	1[870]	TTTAAGAAAACCACTACGAA	20
0[891]	1[891]	AGCTATCTTAAAAACGAAAG	20
0[912]	1[912]	AAGAAACAATTACACTAAAA	20
0[933]	1[933]	GTTAAGCCCAGACCCCCAGC	20
0[954]	1[954]	GAGATAACCCGCGCGAAACA	20
0[975]	1[975]	TAATTGAGCGAGATTTGTAT	20
0[996]	1[996]	ACCCTGAACAAAATTGTGTC	20
0[1017]	1[1017]	AGACGGGAGACCTGCTCCAT	20
0[1038]	1[1038]	ATAAAAACAGGGAACGAGGC	20
0[1059]	1[1059]	AGCCTTTACAATCATAAGGG	20
0[1080]	1[1080]	AACGTCAAAACCAACTTTGA	20
0[1101]	1[1101]	ATAAGAAACGTGAACGGTGT	20
0[1122]	1[1122]	ATATTATTTAGCATAGGCTG	20
0[1143]	1[1143]	CCAGTTACAATCAAGAGTAA	20
0[1164]	1[1164]	GTCTTTCCAGACCGGATATT	20
0[1185]	1[1185]	ATCTTACCAATCAACGTAAC	20
0[1206]	1[1206]	CCAGCTACAATTCAGTGAAT	20
0[1227]	1[1227]	AGATTAGTTGTGACGAGAAA	20
0[1248]	1[1248]	AGGTTTTGAAGTAGTAAATT	20
0[1269]	1[1269]	GCGAACCTCCGGTTTAATTT	20
0[1290]	1[1290]	CTAAGAACGCATTGTGAATT	20
0[1311]	1[1311]	ATAGAAGGCTTTTTAAGAAC	20
0[1332]	1[1332]	CCAATAGCAAACCAGTCAGG	20
0[1353]	1[1353]	TCGTAGGAATAAAAATCTAC	20
0[1374]	1[1374]	AGCAAGCCGTGAACTAACGG	20
0[1395]	1[1395]	GTACCGCACTTACAGGTAGA	20
0[1416]	1[1416]	CAAGAACGGGGTTGAGATTT	20
0[1437]	1[1437]	GGCTGTCTTTATTCAACTAA	20
0[1458]	1[1458]	TGTAGAAACCAACGCCAAAA	20
0[1479]	1[1479]	TCCCATCCTAGCATAGTAAG	20
0[1500]	1[1500]	TCCTGAACAACATAACCCTC	20
0[1521]	1[1521]	TGTTTATCAAGACGATAAAA	20
0[1542]	1[1542]	TCAGCTAATGGAGAGGCTTT	20
0[1563]	1[1563]	CGACGACAATTTTTGCCAGA	20
0[1584]	1[1584]	GGTAAAGTAATAAAATGTTT	20
0[1605]	1[1605]	GAATATAAAGCGTCCAATAC	20
0[1626]	1[1626]	ATTTTCGAGCCATAAATATT	20
0[1647]	1[1647]	ACATGTAATTCCTCAAATGC	20
0[1668]	1[1668]	TCGCCATATTCAGAAAACGA	20
0[1689]	1[1689]	ACAGTAGGGCAATCAAAAAT	20
0[1710]	1[1710]	CCAGTATAAACCTGACTATT	20
0[1731]	1[1731]	TATGCGTTATCAAAGCGGAT	20
0[1752]	1[1752]	GAAAAAGCCTGATTAAGAGG	20
0[1773]	1[1773]	ACACCGGAATACTTCAAATA	20
0[1794]	1[1794]	TAAGGCGTTATTCGAGCTTC	20
0[1815]	1[1815]	AAATACCGACGACCGGAAGC	20
0[1836]	1[1836]	TGACCTAAATGGTCAGGATT	20
0[1857]	1[1857]	ATTTTAGTTATTAATTGCTC	20
0[1878]	1[1878]	CGAGAAAACTAGGTCATTTT	20
0[1899]	1[1899]	CCAATCGCAATAGAGCTTAA	20
0[1920]	1[1920]	TATGTAAATGAATGCTGTAG	20
0[1941]	1[1941]	TTAGGTTGGGTTAAATATGC	20
0[1962]	1[1962]	ACTACCTTTTGGTGTCTGGA	20
0[1983]	1[1983]	TCAAAATCATATATAACAGT	20
0[2004]	1[2004]	GAAGAGTCAATCTGCGAACG	20
0[2025]	1[2025]	TAGCTTAGATTTTGACCATT	20
0[2046]	1[2046]	GAATCCTTGAGCAAATGGTC	20
0[2067]	1[2067]	CTATTAATTATAGCTATATT	20
0[2088]	1[2088]	CCTTGCTTCTCGCGAGCTGA	20
0[2109]	1[2109]	TCAATATATGCAATTCTACT	20
0[2130]	1[2130]	TTAATGGAAACATTAACATC	20
0[2151]	1[2151]	ATTTCATTTGACAGGCAAGG	20
0[2172]	1[2172]	CAAAATTAATCAAAATTAAG	20
0[2193]	1[2193]	ATGAAACAAACAGAGCATAA	20
0[2214]	1[2214]	TTACCTGAGCTTGTACCAAA	20
0[2235]	1[2235]	GAGGCGAATTCCTGTAATAC	20
0[2256]	1[2256]	ACCAAGTTACAAGCCTTTAT	20
0[2277]	1[2277]	ATTCGCCTGAGATAAAAATT	20
0[2298]	1[2298]	CATCGGGAGACATATATTTT	20
0[2319]	1[2319]	ATACAGTAACCTGAGTAATG	20
0[2340]	1[2340]	CAGGTTTAACATTCAAAAGG	20
0[2361]	1[2361]	TAAAGAAATTCGGAGACAGT	20
0[2382]	1[2382]	TATTTGCACGCAATATGATA	20
0[2403]	1[2403]	TAGAACCTACTAGCTGATAA	20
0[2424]	1[2424]	ACTTCTGAATAGAGGGTAGC	20
0[2445]	1[2445]	AATCCTGATTGATCTACAAA	20
0[2466]	1[2466]	ATGATGGCAACATTGCCTGA	20
0[2487]	1[2487]	CATCATATTCAAACAAGAGA	20
0[2508]	1[2508]	CACCAGAAGGGTAATCGTAA	20
0[2529]	1[2529]	CATTTTGCGGCAATCATATG	20
0[2550]	1[2550]	TAAAAGTTTGATAATCAGAA	20
0[2571]	1[2571]	TTGCCCGAACACAGGAAGAT	20
0[2592]	1[2592]	CGACAACTCGATATTTAAAT	20
0[2613]	1[2613]	TATTAGACTTATATTTTGTT	20
0[2634]	1[2634]	ATACATTTGATAAATTTTTG	20
0[2655]	1[2655]	GATTAGAGCCCATTTTTTAA	20
0[2676]	1[2676]	TAGGAGCACTGCCATCAAAA	20
0[2697]	1[2697]	GAAGGTTATCCTGGCCTTCC	20
0[2718]	1[2718]	CAACAGTTGATTCATCAACA	20
0[2739]	1[2739]	ATATCTGGTCCGAGTAACAA	20
0[2760]	1[2760]	CAAATATCAACTCCGTGGGA	20
0[2781]	1[2781]	AAGCATCACCATTGACCGTA	20
0[2802]	1[2802]	CAGCAGCAAACACGTTGGTG	20
0[2823]	1[2823]	CAACAGTGCCATCGTAACCG	20
0[2844]	1[2844]	GGTCAGTATTGTTTGAGGGG	20
0[2865]	1[2865]	AAGATAAAACATCGGCCTCA	20
0[2886]	1[2886]	TACCGAACGACTCCAGCCAG	20
0[2907]	1[2907]	CTAAAACATCCGCTTCTGGT	20
0[2928]	1[2928]	TTAATGCGCGGGCAAAGCGC	20
0[2949]	1[2949]	TTTTTGAATGCAGGCTGCGC	20
0[2970]	1[2970]	GAATACGTGGAGGGCGATCG	20
0[2991]	1[2991]	CCTTCTGACCTTCGCTATTA	20
0[3012]	1[3012]	TCTGGCCAACGAAAGGGGGA	20
0[3033]	1[3033]	GACCAGTAATGCGATTAAGT	20
0[3054]	1[3054]	TGGCAGATTCAGGGTTTTCC	20
0[3075]	1[3075]	TCTGAAATGGTTGTAAAACG	20
0[3096]	1[3096]	CTACATTTTGCAAGCTTGCA	20
0[3117]	1[3117]	GAAAAACGCTCGACTCTAGA	20
0[3138]	1[3138]	TACCGCCAGCTACCGAGCTC	20
0[3159]	1[3159]	TGGTAATATCCATGGTCATA	20
0[3180]	1[3180]	AACTCAAACTTGTGAAATTG	20
0[3201]	1[3201]	CATCACTTGCCAATTCCACA	20
0[3222]	1[3222]	TACTTCTTTGCCGGAAGCAT	20
0[3243]	1[3243]	GCAAATTAACCCTGGGGTGC	20
0[3264]	1[3264]	GTAAAAGAGTGCTAACTCAC	20
0[3285]	1[3285]	TATAATCAGTTGCGCTCACT	20
0[3306]	1[3306]	CAGAATCCTGAGTCGGGAAA	20
0[3327]	1[3327]	TTTTAGACAGAGCTGCATTA	20
0[3348]	1[3348]	ACAGGAGGCCAACGCGCGGG	20
0[3369]	1[3369]	TAGAATCAGATGCGTATTGG	20
0[3390]	1[3390]	CGTATAACGTGTTTTTCTTT	20
0[3411]	1[3411]	CTATGGTTGCACGGGCAACA	20
0[3432]	1[3432]	TGCGCCGCTATTCACCGCCT	20
0[3453]	1[3453]	CACCACACCCAGTTGCAGCA	20
0[3474]	1[3474]	AGCGGTCACGCTGGTTTGCC	20
0[3495]	1[3495]	CGCTAGGGCGAAATCCTGTT	20
0[3516]	1[3516]	GAAGAAAGCGCCGAAATCGG	20
0[3537]	1[3537]	GAACGTGGCGATAAATCAAA	20
0[3558]	1[3558]	AGCTTGACGGAGATAGGGTT	20
0[3579]	1[3579]	TAAAGGGAGCCAGTTTGGAA	20
0[3600]	1[3600]	TAAAGCACTATATTAAAGAA	20
0[3636]	1[3636]	CCCCCCCCCAACCGTCTATCAGGGGACGTCAAAGGGCGAAACCCCCCCCC	50
1[17]	0[17]	AAAAAAAAAAGTAACAGTGCCCGTACGGGGTCAGTGCCTTGAAAAAAAAA	50
1[52]	0[52]	ATGCCCCCTGCTGTACTGGTAA	22
1[73]	0[73]	ACCTATTATTCTGGCTTTTGAT	22
1[94]	0[94]	AAGTATTAAGACGTTCCAGTAA	22
1[115]	0[115]	CCTCAAGAGAAAAGCGCAGTCT	22
1[136]	0[136]	TAGCGGGGTTTCCTCATTAAAG	22
1[157]	0[157]	CAGGCGGATAAGATATTCACAA	22
1[178]	0[178]	GAGGGTTGATAGCAGGTCAGAC	22
1[199]	0[199]	CCGGAATAGGTCAGCATTGACA	22
1[220]	0[220]	ACTCAGGAGGTAACCACCACCA	22
1[241]	0[241]	CACCCTCAGAACACCCTCAGAG	22
1[262]	0[262]	CAGAACCGCCAAACCGCCACCC	22
1[283]	0[283]	CACCACCCTCACCTCAGAGCCG	22
1[304]	0[304]	TAGCAAGCCCAAGCCACCACCG	22
1[325]	0[325]	ATGTACCGTAAAATCAAAATCA	22
1[346]	0[346]	CGTCACCAGTATAGCGTTTGCC	22
1[367]	0[367]	CGCCTGTAGCATTTCGGTCATA	22
1[388]	0[388]	AGCCCTCATAGGTAGCGCGTTT	22
1[409]	0[409]	GATCTAAAGTTGTTTGCCTTTA	22
1[430]	0[430]	TCCAGACGTTAAATCAGTAGCG	22
1[451]	0[451]	TTTCTGTATGGAACCATCGATA	22
1[472]	0[472]	AACAACTTTCAGGCCGGAAACG	22
1[493]	0[493]	CGGAGTGAGAATAGCACCATTA	22
1[514]	0[514]	CAACTAAAGGATAGAGCCAGCA	22
1[535]	0[535]	ATAATTTTTTCCGACTTGAGCC	22
1[556]	0[556]	TCTCCAAAAAAAAGGTGAATTA	22
1[577]	0[577]	AAGGAGCCTTTATTGACGGAAA	22
1[598]	0[598]	GTTTATCAGCTATTGAGGGAGG	22
1[619]	0[619]	GTGAATTTCTTCAAAAGGGCGA	22
1[640]	0[640]	ATACCGATAGTATGGTTTACCA	22
1[661]	0[661]	ATGACAACAACCACAATCAATA	22
1[682]	0[682]	GCATAACCGATCACGGAATAAG	22
1[703]	0[703]	GCTGAGGCTTGATAAAAGAAAC	22
1[724]	0[724]	AAGGCCGCTTTCATACATAAAG	22
1[745]	0[745]	TCACCCTCAGCTGTTAGCAAAC	22
1[766]	0[766]	AGCATCGGAACAAGACTCCTTA	22
1[787]	0[787]	ACGGCTACAGACCCAAAAGAAC	22
1[808]	0[808]	ACTAAAGACTTAAACGCAATAA	22
1[829]	0[829]	AAGTTTCCATTGTTACCAGAAG	22
1[850]	0[850]	AATACGTAATGGTAAGCAGATA	22
1[871]	0[871]	GGCACCAACCTCCGAAGCCCTT	22
1[892]	0[892]	AGGCAAAAGAAGAAATAGCAAT	22
1[913]	0[913]	CACTCATCTTTATAATAAGAGC	22
1[934]	0[934]	GATTATACCAAACAAGAATTGA	22
1[955]	0[955]	AAGTACAACGGCTAATATCAGA	22
1[976]	0[976]	CATCGCCTGATAAGTCAGAGGG	22
1[997]	0[997]	GAAATCCGCGAATTAACTGAAC	22
1[1018]	0[1018]	GTTACTTAGCCGGAAGCGCATT	22
1[1039]	0[1039]	GCAGACGGTCAGAGAGAATAAC	22
1[1060]	0[1060]	AACCGAACTGAATGAAAATAGC	22
1[1081]	0[1081]	AAGAGGACAGAATTTTTTGTTT	22
1[1102]	0[1102]	ACAGACCAGGCTCCCAATCCAA	22
1[1123]	0[1123]	GCTGACCTTCAAATAAACAGCC	22
1[1144]	0[1144]	TCTTGACAAGAAGCCTAATTTG	22
1[1165]	0[1165]	CATTACCCAAACGCTAACGAGC	22
1[1186]	0[1186]	AAAGCTGCTCATTTTATCCTGA	22
1[1207]	0[1207]	AAGGCTTGCCCCTATTTTGCAC	22
1[1228]	0[1228]	CACCAGAACGAGCCTTAAATCA	22
1[1249]	0[1249]	GGGCTTGAGATCGACTTGCGGG	22
1[1270]	0[1270]	CAACTTTAATCGAGGCGTTTTA	22
1[1291]	0[1291]	ACCTTATGCGATATCCGGTATT	22
1[1312]	0[1312]	TGGCTCATTATGCAAATCAGAT	22
1[1333]	0[1333]	ACGTTGGGAAGCATTACCGCGC	22
1[1354]	0[1354]	GTTAATAAAACTTTTATTTTCA	22
1[1375]	0[1375]	AACAACATTATCATCGAGAACA	22
1[1396]	0[1396]	AAGATTCATCATATTAAACCAA	22
1[1417]	0[1417]	AGGAATACCACCCTTATCATTC	22
1[1438]	0[1438]	TGCAGATACATAATCAATAATC	22
1[1459]	0[1459]	GGAATTACGAGATTTACGAGCA	22
1[1480]	0[1480]	AGCAACACTATGAAAAATAATA	22
1[1501]	0[1501]	GTTTACCAGACCAATAGATAAG	22
1[1522]	0[1522]	ACCAAAATAGCCAGAACGCGCC	22
1[1543]	0[1543]	TGCAAAAGAAGAAACAACATGT	22
1[1564]	0[1564]	GGGGGTAATAGTTCTGTCCAGA	22
1[1585]	0[1585]	AGACTGGATAGTACCGACAAAA	22
1[1606]	0[1606]	TGCGGAATCGTCAGTAATAAGA	22
1[1627]	0[1627]	CATTGAATCCCTAGGCAGAGGC	22
1[1648]	0[1648]	TTTAAACAGTTTAACAACGCCA	22
1[1669]	0[1669]	GAATGACCATATTAATTGAGAA	22
1[1690]	0[1690]	CAGGTCTTTACGCCAACGCTCA	22
1[1711]	0[1711]	ATAGTCAGAAGACAAATTCTTA	22
1[1732]	0[1732]	TGCATCAAAAAGTTTAGTATCA	22
1[1753]	0[1753]	AAGCCCGAAAGCATAATTACTA	22
1[1774]	0[1774]	TCGCGTTTTAAAATAAGAATAA	22
1[1795]	0[1795]	AAAGCGAACCACGTGTGATAAA	22
1[1816]	0[1816]	AAACTCCAACATTAATGGTTTG	22
1[1837]	0[1837]	AGAGAGTACCTATTTCATCTTC	22
1[1858]	0[1858]	CTTTTGATAAGTTTTCAAATAT	22
1[1879]	0[1879]	TGCGGATGGCTGACAAAGAACG	22
1[1900]	0[1900]	TTGCTGAATATCTGATGCAAAT	22
1[1921]	0[1921]	CTCAACATGTTTTATATAACTA	22
1[1942]	0[1942]	AACTAAAGTACTAACCTCCGGC	22
1[1963]	0[1963]	AGTTTCATTCCAGGTCTGAGAG	22
1[1984]	0[1984]	TGATTCCCAATTAGTGAATTTA	22
1[2005]	0[2005]	AGTAGATTTAGTAAGACGCTGA	22
1[2026]	0[2026]	AGATACATTTCAAACATAGCGA	22
1[2047]	0[2047]	AATAACCTGTTATTTTCCCTTA	22
1[2068]	0[2068]	TTCATTTGGGGGTAAATCGTCG	22
1[2089]	0[2089]	AAAGGTGGCATTGAGTGAATAA	22
1[2110]	0[2110]	AATAGTAGTAGCAGTACATAAA	22
1[2131]	0[2131]	CAATAAATCATAATTACCTTTT	22
1[2152]	0[2152]	CAAAGAATTAGTACATTTAACA	22
1[2173]	0[2173]	CAATAAAGCCTCATCAAGAAAA	22
1[2194]	0[2194]	AGCTAAATCGGAAAAGAAGATG	22
1[2215]	0[2215]	AACATTATGACATTCATTTCAA	22
1[2236]	0[2236]	TTTTGCGGGAGAAAATCGCGCA	22
1[2257]	0[2257]	TTCAACGCAAGTTGCTTTGAAT	22
1[2278]	0[2278]	TTTAGAACCCTAACAATAACGG	22
1[2299]	0[2299]	AAATGCAATGCAGTACCTTTTA	22
1[2320]	0[2320]	TGTAGGTAAAGGTCAGATGAAT	22
1[2341]	0[2341]	GTGAGAAAGGCGCGTAGATTTT	22
1[2362]	0[2362]	CAAATCACCATTAAAACAGAAA	22
1[2383]	0[2383]	TTCAACCGTTCCATATCAAAAT	22
1[2404]	0[2404]	ATTAATGCCGGAATGGAAGGGT	22
1[2425]	0[2425]	TATTTTTGAGAGTTTGGATTAT	22
1[2446]	0[2446]	GGCTATCAGGTTTCATCAATAT	22
1[2467]	0[2467]	GAGTCTGGAGCCTGATTATCAG	22
1[2488]	0[2488]	ATCGATGAACGAGCGGAATTAT	22
1[2509]	0[2509]	AACTAGCATGTAACAAAGAAAC	22
1[2530]	0[2530]	TACCCCGGTTGAGTAACATTAT	22
1[2551]	0[2551]	AAGCCCCAAAAGTTATTAATTT	22
1[2572]	0[2572]	TGTATAAGCAATATTAAATCCT	22
1[2593]	0[2593]	TGTAAACGTTATACAAACAATT	22
1[2614]	0[2614]	AAAATTCGCATGGATTTAGAAG	22
1[2635]	0[2635]	TTAAATCAGCTGTCAATAGATA	22
1[2656]	0[2656]	CCAATAGGAACAACAACTAATA	22
1[2677]	0[2677]	ATAATTCGCGTTAAAATATCTT	22
1[2698]	0[2698]	TGTAGCCAGCTAAGGAATTGAG	22
1[2719]	0[2719]	TTAAATGTGAGAGTTGGCAAAT	22
1[2740]	0[2740]	CCCGTCGGATTACCCTCAATCA	22
1[2761]	0[2761]	ACAAACGGCGGTTGCTGAACCT	22
1[2782]	0[2782]	ATGGGATAGGTTGAAAAATCTA	22
1[2803]	0[2803]	TAGATGGGCGCACGCTGAGAGC	22
1[2824]	0[2824]	TGCATCTGCCAAACACCGCCTG	22
1[2845]	0[2845]	ACGACGACAGTAGAGGTGAGGC	22
1[2866]	0[2866]	GGAAGATCGCAACCACCAGCAG	22
1[2887]	0[2887]	CTTTCCGGCACGCCATTAAAAA	22
1[2908]	0[2908]	GCCGGAAACCAAACTGATAGCC	22
1[2929]	0[2929]	CATTCGCCATTGCTATTAGTCT	22
1[2950]	0[2950]	AACTGTTGGGACACAGACAATA	22
1[2971]	0[2971]	GTGCGGGCCTCTGAAAGCGTAA	22
1[2992]	0[2992]	CGCCAGCTGGCAGAGATAGAAC	22
1[3013]	0[3013]	TGTGCTGCAAGAAAAGGGACAT	22
1[3034]	0[3034]	TGGGTAACGCCACCAGTCACAC	22
1[3055]	0[3055]	CAGTCACGACGATTATTTACAT	22
1[3076]	0[3076]	ACGGCCAGTGCACGCTCAATCG	22
1[3097]	0[3097]	TGCCTGCAGGTCATGGAAATAC	22
1[3118]	0[3118]	GGATCCCCGGGCATTGCAACAG	22
1[3139]	0[3139]	GAATTCGTAATCAGAACAATAT	22
1[3160]	0[3160]	GCTGTTTCCTGATCGGCCTTGC	22
1[3181]	0[3181]	TTATCCGCTCACTGAGTAGAAG	22
1[3202]	0[3202]	CAACATACGAGATTAGTAATAA	22
1[3223]	0[3223]	AAAGTGTAAAGCGTTGTAGCAA	22
1[3244]	0[3244]	CTAATGAGTGACTGTCCATCAC	22
1[3265]	0[3265]	ATTAATTGCGTGAGGCCACCGA	22
1[3286]	0[3286]	GCCCGCTTTCCAGAAGTGTTTT	22
1[3307]	0[3307]	CCTGTCGTGCCGAACGGTACGC	22
1[3328]	0[3328]	ATGAATCGGCCGATTAAAGGGA	22
1[3349]	0[3349]	GAGAGGCGGTTGCGGGAGCTAA	22
1[3370]	0[3370]	GCGCCAGGGTGGCTTTCCTCGT	22
1[3391]	0[3391]	TCACCAGTGAGTTTGACGAGCA	22
1[3412]	0[3412]	GCTGATTGCCCCAGGGCGCGTA	22
1[3433]	0[3433]	GGCCCTGAGAGGCCGCGCTTAA	22
1[3454]	0[3454]	AGCGGTCCACGCTGCGCGTAAC	22
1[3475]	0[3475]	CCAGCAGGCGACTGGCAAGTGT	22
1[3496]	0[3496]	TGATGGTGGTTAAAGGAGCGGG	22
1[3517]	0[3517]	CAAAATCCCTTAGAAAGGAAGG	22
1[3538]	0[3538]	AGAATAGCCCGGGAAAGCCGGC	22
1[3559]	0[3559]	GAGTGTTGTTCCCCCGATTTAG	22
1[3580]	0[3580]	CAAGAGTCCACAATCGGAACCC	22
1[3601]	0[3601]	CGTGGACTCCATCGAGGTGCCG	22
